# Supplementary material for: Subcellular Localization Signals of bHLH-PAS Proteins: Their Significance, Current State of Knowledge and Future Perspectives
Source: Int J Mol Sci. 2019 Sep 24;20(19):4746. doi: 10.3390/ijms20194746 (PMC6801399; doi:10.3390/ijms20194746)
Supplement: Supplementary file 1 [file ijms-20-04746-s001.zip]

Archive with 5 entries (4 files):
- SupplementaryIJMS/
- SupplementaryIJMS/Supplementary material Summary.pdf
- SupplementaryIJMS/Supplementary materials1.pdf
- SupplementaryIJMS/Supplementary materials2.pdf
- SupplementaryIJMS/Supplementary materials3.pdf
